# Supplementary material for: Extracellular Vesicles Profile and Risk of Venous Thromboembolism in Patients with Diffuse Large B-Cell Lymphoma
Source: Int J Mol Sci. 2025 Jun 12;26(12):5655. doi: 10.3390/ijms26125655 (PMC12193381; doi:10.3390/ijms26125655)
Supplement: Supplementary file 1 [file ijms-26-05655-s001.zip]

Archive with 4 entries (4 files):
- Database patients MDPI final.xlsx
- MIFlowCytEV_Template DLBCL.xlsx
- Supplementray Figure S1.pdf
- Visual Abstract.jpg
