# Supplementary material for: Extracellular Vesicles Profile and Risk of Venous Thromboembolism in Patients with Diffuse Large B-Cell Lymphoma
Source: Int J Mol Sci. 2025 Jun 12;26(12):5655. doi: 10.3390/ijms26125655 (PMC12193381; doi:10.3390/ijms26125655)
Supplement: Supplementary file 1 [file ijms-26-05655-s001.zip › Database patients MDPI final.xlsx]

## Sheet: Sheet1
Number	NHL DLBCL	Diagnosis subtype	Age at dignosis, yrs	Gender	Ann Arbor Clinical Stage	Hypertension	Hyperlipidemia	Diabetes	Smoking	Previous venous thromboembolism, with the exclusion of superficial vein thrombosis	Thrombophilic condition, carriage of defects of antithrombin, protein C or S, factor V Leiden, G20210A prothrombin mutation, antiphospholipid syndrome	Trauma and/or surgery, recent (<=one month)	Heart and/or respiratory failure	Previous myocardial infarction/Percutaneous coronary intervention/Coronary artery bypass grafting	Previous stroke	Previous stroke/type	Acute infection and/or rheumatologic disorder	Hormonal treatment, ongoing	ECOG PS	Constitutional symptoms	Bulky tumor mass	Extranodal localization	Mediastinal involvement	Central nervous system involvement	Pretreatment platelet count (x109/L)	Pretreatment leukocyte count (x109/L)	Pretreatment hemoglobin level (g/L)	Newly diagnosed/Relapsed patients	Type of treatment	Therapy response	Central venous line presence at treatment initiation	Venous thrombosis	Timing of thrombosis	Thromboprophylaxis	The type of thromboprophylaxis
1	Yes	NHL DLBCL, NOS (non-GCB)	64	Female	2	No	No	No	No	No	No	No	No	No	No	No	No	No	1	Yes	Yes	Yes	No	No	519	7.5	115	Newly diagnosed	R-CHOP	Complete remission	No	No		No
2	Yes	NHL DLBCL, NOS (GCB)	38	Male	2	Yes	No	No	No	No	No	No	No	No	No	No	No	No	1	No	Yes	No	No	No	250	8.2	146	Newly diagnosed	R-CHOP	Partial remission	No	No		Yes	Low molecular weight heparin
3	Yes	NHL DLBCL, NOS (GCB)	64	Female	1	Yes	No	No	No	No	No	No	No	No	No	No	No	No	1	No	No	Yes	No	No	265	3.2	117	Newly diagnosed	R-CHOP	Partial remission	No	No		No
4	Yes	NHL DLBCL, NOS	56	Male	0	Yes	Yes	No	Yes	No	No	No	No	Yes	No	No	No	Yes	0	No	No	Yes	No	No	249	7	147	Newly diagnosed	R-CHOP	Complete remission	No	No		No
5	Yes	NHL DLBCL, NOS (GCB)	54	Female	2	No	No	No	No	No	No	No	No	No	No	No	No	No	0	No	No	Yes	No	No	236	11.5	137	Newly diagnosed	R-CHOP	Complete remission	No	No		No
6	Yes	NHL DLBCL, NOS (GCB)	53	Female	3	No	No	No	No	No	No	No	No	No	No	No	No	No	1	No	Yes	Yes	No	No	373	8.5	94	Newly diagnosed	R-CHOP	Complete remission	No	No		No
7	Yes	NHL DLBCL, NOS	69	Male	4	Yes	Yes	No	No	No	No	No	No	No	No	No	No	No	1	Yes	No	Yes	No	No	117	18.1	77	Relapsed	Tafasitamab-Bendamustin	Partial remission	No	No		No
8	Yes	NHL PCNSL DLBCL	61	Male	1	No	No	Yes	No	No	No	No	No	No	No	No	No	No	3	No	No	Yes	No	Yes	182	20.6	147	Newly diagnosed	R-MPV	Complete remission	No	No		Yes	Low molecular weight heparin
9	Yes	NHL DLBCL, NOS (non-GCB)	74	Male	3	No	No	No	No	No	No	No	No	No	No	No	No	No	2	Yes	Yes	Yes	Yes	No	103	6.7	111	Newly diagnosed	R-miniCHOP	Partial remission	No	Yes	Before the initiation of specific hematological therapy	No
10	Yes	NHL DLBCL (PTLD)	36	Male	4	No	No	No	No	No	No	No	No	No	No	No	No	No	1	Yes	No	Yes	No	No	531	12	109	Newly diagnosed	R-CHOP	Partial remission	No	No		No
11	Yes	NHL DLBCL, NOS	75	Female	4	Yes	No	No	No	No	No	No	No	No	No	No	No	No	2	Yes	No	Yes	No	Yes	339	4.8	119	Newly diagnosed	R-miniCHOP	Complete remission	No	No		No
12	Yes	NHL DLBCL, NOS (non-GCB)	67	Male	3	Yes	No	No	Yes	No	No	No	No	No	No	No	No	No	1	Yes	Yes	No	Yes	No	570	6.4	81	Newly diagnosed	R-CHOP	Stable disease	No	No		No
13	Yes	NHL PCNSL DLBCL	68	Female	1	Yes	No	No	No	No	No	No	No	No	No	No	No	No	4	No	No	Yes	No	Yes	194	6.6	145	Newly diagnosed	R-MPV	Progressive disease	No	No		Yes	Low molecular weight heparin
14	Yes	NHL DLBCL, NOS	64	Male	3	Yes	Yes	Yes	No	No	No	No	No	No	No	No	No	No	0	No	No	No	Yes	No	275	6	149	Newly diagnosed	R-CHOP	Stable disease	No	Yes	During specific hematological therapy	No
15	Yes	NHL PCNSL DLBCL	67	Male	1	No	No	No	Yes	No	No	No	No	Yes	No	No	No	No	2	No	No	Yes	No	Yes	245	5.8	145	Newly diagnosed	R-MPV	Complete remission	No	No		Yes	Low molecular weight heparin
16	Yes	NHL DLBCL, NOS (non-GCB)	60	Female	4	No	No	No	No	No	No	No	No	No	No	No	No	No	3	Yes	No	No	Yes	No	70	5.3	51	Newly diagnosed	R-CHOP	Progressive disease	No	No		No
17	Yes	NHL DLBCL, NOS (GCB)	74	Male	1	Yes	Yes	Yes	Yes	No	No	No	No	No	No	No	No	No	1	No	No	Yes	No	No	449	12.9	120	Newly diagnosed	R-COEP	Complete remission	No	No		No
18	Yes	NHL DLBCL, NOS (non-GCB)	53	Female	4	Yes	Yes	Yes	No	Yes	Yes	No	No	No	Yes	Yes	No	No	0	Yes	No	No	No	No	467	5.6	119	Newly diagnosed	CHOP	Progressive disease	No	Yes	Before the initiation of specific hematological therapy	No
19	Yes	NHL DLBCL, NOS (GCB)	54	Female	2	No	No	No	No	No	No	No	No	No	No	No	No	No	0	No	No	Yes	No	No	236	11.5	137	Newly diagnosed	R-CHOP	Complete remission	No	No		No
20	Yes	NHL DLBCL, NOS (non-GCB)	71	Male	1	Yes	No	No	Yes	No	No	No	No	No	No	No	No	No	1	No	Yes	Yes	No	No	274	6.7	128	Newly diagnosed	R-CHOP	Complete remission	No	No		No
21	Yes	Follicular NHL in transformation DLBCL	68	Female	4	Yes	No	No	No	No	No	No	No	No	No	No	No	No	2	Yes	Yes	No	Yes	No	76	5.1	104	Newly diagnosed	ESHAP	Stable disease	No	No		No
22	Yes	NHL DLBCL, NOS	39	Male	2	Yes	No	No	No	No	No	No	No	No	No	No	No	No	1	Yes	Yes	Yes	No	No	476	8	116	Newly diagnosed	R-EPOCH	Partial remission	No	No		Yes	Low molecular weight heparin
23	Yes	NHL DLBCL, NOS	67	Female	3	Yes	No	No	No	No	No	No	No	No	No	No	No	No	2	Yes	Yes	Yes	No	No	334	6.4	117	Newly diagnosed	R-CHOP	Complete remission	No	Yes	During specific hematological therapy	Yes	Low molecular weight heparin
24	Yes	NHL DLBCL, NOS (non-GCB)	87	Male	1	Yes	No	No	No	No	No	No	No	No	No	No	No	No	2	Yes	No	Yes	No	No	301	6.8	123	Newly diagnosed	R-CHOP	Progressive disease	No	No		No
25	Yes	NHL DLBCL, NOS (GCB)	61	Male	3	Yes	No	No	Yes	No	No	No	No	No	No	No	No	No	1	Yes	No	No	Yes	No	454	11	134	Newly diagnosed	R-CHOP	Progressive disease	No	No		Yes	Low molecular weight heparin
26	Yes	NHL DLBCL, NOS (GCB)	77	Male	2	Yes	Yes	Yes	No	No	No	No	No	Yes	No	No	No	No	1	No	No	No	No	No	163	3.8	118	Newly diagnosed	R-CHOP	Stable disease	No	No		No
27	Yes	NHL DLBCL, NOS	31	Female	2	No	No	No	No	No	No	No	No	No	No	No	No	No	1	No	Yes	No	Yes	No	361	6.3	129	Newly diagnosed	R-CHOP	Partial remission	No	Yes	Before the initiation of specific hematological therapy	No
28	Yes	NHL DLBCL, NOS (non-GCB)	62	Female	2	Yes	No	No	No	No	No	No	No	No	No	No	No	Yes	1	No	No	Yes	No	No	522	6.5	135	Newly diagnosed	R-CHOP	Unknown	No	No		No
29	Yes	NHL DLBCL, NOS (non-GCB)	55	Female	2	No	No	No	Yes	No	No	No	No	No	No	No	No	Yes	1	No	No	Yes	Yes	No	258	6.2	144	Newly diagnosed	R-CHOP	Complete remission	No	No		No
30	Yes	NHL DLBCL, NOS (non-GCB)	51	Male	3	No	No	No	No	No	No	No	No	No	No	No	No	No	1	Yes	No	Yes	No	No	192	7.1	130	Newly diagnosed	R-CHOP	Complete remission	No	No		No
31	Yes	NHL DLBCL, NOS	35	Male	2	Yes	No	No	No	No	No	No	No	No	No	No	No	No	1	Yes	Yes	No	Yes	No	455	7.8	130	Newly diagnosed	R-EPOCH	Partial remission	No	No		Yes	Low molecular weight heparin
32	Yes	NHL DLBCL, NOS (GCB), "double expressor"	27	Female	1	No	No	No	Yes	No	No	No	No	No	No	No	No	No	0	No	No	Yes	No	No	289	6.1	93	Newly diagnosed	R-EPOCH	Partial remission	No	No		No
33	Yes	NHL DLBCL, NOS	22	Male	2	No	No	No	No	No	No	No	No	No	No	No	No	No	0	Yes	Yes	No	Yes	No	319	4.6	132	Newly diagnosed	R-ESHAP	Progressive disease	Yes	Yes	During specific hematological therapy	No
34	Yes	NHL DLBCL, NOS (GCB)	53	Male	2	Yes	No	Yes	No	No	No	No	No	No	No	No	No	No	3	No	Yes	Yes	No	No	287	14.9	144	Newly diagnosed	R-CHOP	Partial remission	No	No		No
35	Yes	NHL DLBCL, NOS	38	Male	2	No	No	No	No	No	No	No	No	No	No	No	No	No	1	Yes	Yes	No	Yes	No	357	10.7	129	Newly diagnosed	R-EPOCH	Partial remission	No	No		Yes	Low molecular weight heparin
36	Yes	NHL DLBCL, NOS (non-GCB)	69	Female	2	No	No	No	No	No	No	No	No	No	No	No	No	No	1	No	No	Yes	No	No	433	6.8	145	Newly diagnosed	R-CHOP	Partial remission	No	No		No
37	Yes	NHL DLBCL, NOS	53	Male	2	Yes	No	No	No	No	No	No	No	No	No	No	No	No	1	No	No	Yes	No	No	300	5.3	136	Newly diagnosed	R-CHOP	Partial remission	No	No		No
38	Yes	NHL DLBCL, NOS (non-GCB)	62	Female	2	Yes	No	No	No	No	No	No	No	No	No	No	No	No	1	No	No	No	No	No	259	5.3	111	Relapsed	R-benda	Partial remission	No	Yes	After the completion of specific hematological treatment	No
39	Yes	NHL DLBCL, NOS	29	Female	2	No	No	No	No	No	No	Yes	Yes	No	No	No	No	No	1	No	Yes	No	Yes	No	374	6	108	Newly diagnosed	R-EPOCH	Stable disease	Yes	No		Yes	Low molecular weight heparin
40	Yes	NHL DLBCL, NOS	40	Female	2	No	No	No	Yes	No	No	No	No	No	No	No	No	No	1	Yes	Yes	No	Yes	No	459	8.7	129	Newly diagnosed	R-EPOCH	Partial remission	No	No		Yes	Low molecular weight heparin
41	Yes	NHL DLBCL, NOS (non-GCB)	66	Female	4	Yes	No	No	No	No	No	No	No	No	No	No	No	No	1	No	Yes	Yes	No	No	295	5.8	120	Relapsed	R-Bendamustin	Complete remission	No	Yes	After the completion of specific hematological treatment	Yes	Low molecular weight heparin
42	Yes	NHL DLBCL, NOS (non-GCB)	72	Female	3	Yes	No	No	No	No	No	No	No	No	No	No	No	Yes	4	Yes	No	No	Yes	No	124	8.1	148	Newly diagnosed	Cyclophosphamide debulking	Stable disease	No	No		No
43	Yes	NHL DLBCL, NOS (non-GCB)	56	Male	2	Yes	No	No	Yes	No	No	No	No	No	No	No	No	No	1	No	No	Yes	No	No	209	7.1	133	Newly diagnosed	R-CHOP	Progressive disease	No	No		No
44	Yes	NHL DLBCL, NOS (GCB)	43	Female	4	No	No	No	Yes	No	No	No	No	No	No	No	No	No	1	Yes	No	Yes	No	No	322	4.9	116	Newly diagnosed	R-EPOCH	Complete remission	No	No		No
45	Yes	NHL DLBCL, NOS (GCB)	58	Male	2	No	No	No	Yes	No	No	No	No	No	No	No	No	No	1	Yes	No	Yes	No	No	330	5.5	131	Newly diagnosed	R-CHOP	Partial remission	No	No		No
46	Yes	NHL DLBCL, NOS (non-GCB), "double expressor"	40	Male	1	Yes	Yes	No	No	No	No	No	No	No	No	No	No	No	0	No	No	Yes	No	No	365	5.5	100	Newly diagnosed	R-EPOCH	Complete remission	No	No		No
47	Yes	NHL DLBCL, NOS	73	Female	2	No	No	No	No	No	No	No	No	No	No	No	Yes	No	0	No	Yes	Yes	Yes	No	199	4.6	139	Newly diagnosed	R-CHOP	Complete remission	No	No		No
48	Yes	NHL DLBCL, NOS (non-GCB)	64	Female	3	Yes	No	No	No	No	No	No	No	No	No	No	No	No	1	Yes	No	Yes	No	No	288	5.4	139	Newly diagnosed	R-CHOP	Unknown	No	No		No
49	Yes	NHL THRLBCL	20	Male	4	No	No	No	No	No	No	No	No	No	No	No	No	No	1	Yes	No	Yes	No	No	273	3	103	Newly diagnosed	R-CHOP	Progressive disease	No	No		No
50	Yes	NHL DLBCL, NOS	49	Male	1	No	No	No	No	No	No	No	No	No	No	No	No	Yes	0	No	No	Yes	No	No	203	5.9	150	Newly diagnosed	R-CHOP	Complete remission	No	No		No
51	Yes	NHL DLBCL, NOS (non-GCB)	73	Female	2	Yes	No	No	No	No	No	No	No	No	No	No	No	No	1	No	No	Yes	No	No	192	8.2	139	Newly diagnosed	R-CHOP	Partial remission	No	No		No
52	Yes	NHL DLBCL, NOS	67	Female	4	Yes	No	No	No	No	No	No	No	No	No	No	No	No	2	Yes	Yes	Yes	No	No	298	4.8	96	Newly diagnosed	R-CHOP	Unknown	No	Yes	During specific hematological therapy	No
53	Yes	NHL DLBCL, NOS (GCB)	55	Male	4	No	No	No	Yes	No	No	No	No	No	No	No	No	No	1	Yes	No	Yes	Yes	No	155	6.9	166	Newly diagnosed	R-CHOP	Unknown	No	No		No
54	Yes	NHL DLBCL, NOS	48	Female	4	No	No	No	No	No	No	No	No	No	No	No	No	No	2	Yes	No	Yes	No	No	29	2.2	106	Newly diagnosed	CHOP	Complete remission	No	No		No
55	Yes	NHL DLBCL, NOS (non-GCB)	65	Male	2	No	No	No	Yes	No	No	Yes	No	No	No	No	No	No	2	Yes	Yes	Yes	No	No	104	13.7	120	Newly diagnosed	R-CHOP	Progressive disease	No	Yes	Before the initiation of specific hematological therapy	No
56	Yes	NHL PCNSL DLBCL	50	Male	4	No	No	No	No	No	No	No	No	No	No	No	No	No	3	No	No	No	No	Yes	242	8.8	110	Newly diagnosed	R-MPV	Progressive disease	No	No		Yes	Low molecular weight heparin
57	Yes	NHL DLBCL, NOS (non-GCB)	60	Female	2	No	No	No	No	No	No	Yes	No	No	No	No	No	No	2	No	No	Yes	No	No	251	3.8	97	Newly diagnosed	R-CHOP	Complete remission	No	Yes	Before the initiation of specific hematological therapy	No
58	Yes	NHL DLBCL, NOS (GCB)	63	Male	1	Yes	No	No	No	No	No	No	No	No	No	No	No	No	0	No	No	No	No	No	140	4.2	159	Newly diagnosed	R-CHOP	Complete remission	No	No		No
59	Yes	NHL DLBCL, NOS (GCB)	43	Male	4	No	No	No	No	No	No	No	No	No	No	No	No	Yes	4	Yes	Yes	Yes	Yes	No	101	8.8	90	Newly diagnosed	R-CHOP	Unknown	No	No		No
60	Yes	NHL DLBCL, NOS	50	Female	4	No	No	No	No	No	No	No	No	No	No	No	No	No	1	Yes	Yes	Yes	No	No	424	7.5	111	Newly diagnosed	R-CHOP	Unknown	No	No		No
61	Yes	NHL DLBCL, NOS (GCB)	71	Male	1	Yes	No	No	No	No	No	No	No	No	No	No	No	No	0	No	No	Yes	No	No	263	8.3	148	Newly diagnosed	R-CHOP	Complete remission	No	No		No
62	Yes	NHL DLBCL, NOS (non-GCB)	45	Female	1	No	No	No	No	No	No	No	No	No	No	No	No	No	1	No	No	Yes	No	No	202	10	127	Newly diagnosed	R-CHOP	Complete remission	No	No		No
