# Supplementary material for: Extracellular Vesicles Profile and Risk of Venous Thromboembolism in Patients with Diffuse Large B-Cell Lymphoma
Source: Int J Mol Sci. 2025 Jun 12;26(12):5655. doi: 10.3390/ijms26125655 (PMC12193381; doi:10.3390/ijms26125655)
Supplement: Supplementary file 1 [file ijms-26-05655-s001.zip › MIFlowCytEV_Template DLBCL.xlsx]

## Sheet: Sheet1
Framework Criteria	Please complete each criterion
1.1 Preanalytical variables conforming to MISEV guidelines.	Source and Collection Venous blood was collected into 4.5 mL 0.109 M citrated vacutainer tubes (Becton Dickinson, USA), with a draw volume of 2.7 mL per tube. To minimize contamination, a discard tube was collected first and discarded before sampling. Two tubes were collected per test subject for analysis. Processing and Isolation Within four hours of collection, samples were centrifuged at 3000 …
1.2 Experimental design according to MIFlowCyt guidelines.	Aim The aim of this study was to investigate the concentrations of Annexin V (for phosphatidylserine exposure), CD42b/CD61 (for platelet-derived extracellular vesicles [PEVs]), CD142 (for tissue factor), CD19, CD20, and CD45 (for DLBCL/B-cell populations), and CD62P/CD62E (for P-selectin and E-selectin) in healthy controls compared to patients with diffuse large B-cell lymphoma (DLBCL), both with…
2.1 Sample staining details	Platelet-poor plasma (PPP) aliquots were thawed at 37 °C and gently resuspended by pipetting. For each sample, three FACS tubes were prepared: two staining panels (Tube A and Tube B) and one negative control. To each tube, 20 µL of PPP were added, and the EV-PPP samples were diluted fourfold by adding 60 µL PBS to 20 µL MPs. The negative control contained 20 µL PBS and 20 µL MPs without any antib…
2.2 Sample washing details	No washing steps were performed during the preparation of the samples. For flow cytometry analysis, gating was applied to exclude doublets and debris, ensuring accurate identification and quantification of extracellular vesicle populations.
2.3 Sample dilution details	To each tube, 20 µL of platelet-poor plasma (PPP) were added, and the microparticle (MP) samples were initially diluted fourfold by adding 60 µL PBS to 20 µL PPP. Subsequently, the samples were further diluted by adding 54 µL PBS and fluorochromes for Panel A, and 57 µL PBS and fluorochromes for Panel B, resulting in intermediate dilutions of approximately 6.7 times for Panel A and 6.85 times for…
3.1 Buffer alone controls.	Buffer-only controls were evaluated during the protocol setup phase, where PBS alone was analyzed using the same settings as those applied in the final experiment. These controls were not analyzed for each individual experimental run. The buffer-only control exhibited negligible events, confirming minimal background signal under the established settings.
3.2 Buffer with reagent controls.	No buffer with reagent controls was performed during the experiments.
3.3 Unstained controls.	Unstained control samples were analyzed during each experimental run to ensure accurate gating and to account for any background signal. These controls were prepared using the same dilutions as the stained samples and analyzed under identical settings on the flow cytometer as those used for the patient samples. The event rate for the unstained controls was consistently low, indicating minimal bac…
3.4 Isotype controls.	Isotype controls were not used in this study. Instead, Fluorescence Minus One (FMO) controls were employed to account for background noise and potential spectral overlap that could not be fully corrected through compensation with single-stain controls. FMO controls were initially performed during the setup phase of the experiment and subsequently repeated on two additional occasions to confirm th…
3.5 Single-stained controls.	Single-stained controls were included during the setup phase of the experiment and were analyzed under the same settings, dilutions, and conditions as the stained samples to ensure consistency across experimental runs. These controls were used to verify proper compensation for the different fluorochromes and to confirm the accuracy of fluorescence detection in each channel. By using single-staine…
3.6 Procedural controls.	Procedural controls were not included in this study.
3.7 Serial dilutions.	Serial dilutions were performed as part of the established protocol for sample preparation. An initial 1:4 dilution was carried out by adding PBS to the platelet-poor plasma (PPP) samples, followed by an additional dilution step with 500 µL PBS after staining. These dilution steps were optimized based on previous work and are detailed in the publication A multicolor flow cytometric assay for meas…
3.8. Detergent treated EV-samples	Detergent treatment was not utilized in this experiment. Instead, debris was excluded through appropriate gating strategies during flow cytometry analysis, ensuring that only relevant events were captured. This approach eliminated the need for detergent-based lysis to distinguish extracellular vesicles from other particulate matter.
4.1 Trigger Channel(s) and Threshold(s).	Calibration of the flow cytometer was performed prior to each experiment using BD CST beads and FACSFLOW buffer, following the manufacturer’s instructions. Subsequently, Megamix-Plus SSC beads were used to define the upper and lower SSC-H boundaries, ensuring precise gating for event detection.
4.2 Flow Rate / Volumetric quantification.	No specific validation of the flow rate was performed for this experiment beyond the routine maintenance and calibrations conducted by the manufacturer.
4.3 Fluorescence Calibration.	Fluorescence calibration using MESF (Molecules of Equivalent Soluble Fluorochrome) was not performed specifically for this experiment. However, the instrument is used in a clinical setting and undergoes routine calibration every two weeks using the MESF Kit (Quantum™, Bangs Laboratories Inc.). As no experiment-specific MESF calibration data were obtained, fluorescence parameters for this study ar…
4.4 Light Scatter Calibration.	Light scatter calibration was not performed specifically in standardized units (e.g., nm²) for this experiment. However, instrument performance, including forward scatter (FSC) and side scatter (SSC) parameters, was monitored and validated as part of routine quality control procedures. Prior to each experimental session, BD Cytometer Setup & Tracking (CS&T) beads (Cat. No. 656505) were analyzed t…
5.1 EV diameter/surface area/volume approximation.	In this study, the diameter, surface area, and volume of extracellular vesicles (EVs) were not calculated. Instead, the concentration of EVs was determined using a formula based on the original volume of platelet-poor plasma (PPP), the dilution volume after the addition of fluorochromes and PBS, and the volume of sample processed within a standardized 90-second analysis period. All samples were a…
5.2 EV refractive index approximation.	The refractive index of extracellular vesicles (EVs) was not approximated in this study.
5.3 EV epitope number approximation.	The epitope number of extracellular vesicles (EVs) was not approximated in this study.
6.1 Completion of MIFlowCyt checklist.	The MIFlowCyt checklist criteria 1 to 4 have been completed in accordance with the MIFlowCyt guidelines and are provided as a supplementary document to this article.
6.2 Calibrated channel detection range	In addition to fluorescence and scatter calibration using BD Cytometer Setup & Tracking (CS&T) beads, Megamix-Plus SSC beads were utilized to define the upper and lower SSC-H boundaries. These beads were run prior to each experiment to establish specific threshold settings for SSC-H, tailored for each run. The lower threshold for positivity was determined for each fluorochrome using Fluorescence …
6.3 EV number/concentration.	the concentration of EVs was determined using a formula based on the original volume of platelet-poor plasma (PPP), the dilution volume after the addition of fluorochromes and PBS, and the volume of sample processed within a standardized 90-second analysis period. All samples were analyzed for a fixed duration of 90 seconds using the low fluid setting, rather than stopping at a predetermined even…
6.4 EV brightness.	The brightness of extracellular vesicles (EVs) is not reported in standardized units of scatter or fluorescence in this study. Instead, EV concentrations are reported
7.1. Sharing of data to a public repository.	Due to the use of human-derived material, the ethical permit for this study does not allow the deposition of data files in a public repository. However, flow cytometry (FC) files can be made available by the corresponding author upon reasonable request, in accordance with the conditions of the ethical permit.
